# Supplementary material for: Exploration of Dual Ionic Cross-Linked Alginate Hydrogels Via Cations of Varying Valences towards Wound Healing
Source: Polymers (Basel). 2022 Nov 29;14(23):5192. doi: 10.3390/polym14235192 (PMC9738749; doi:10.3390/polym14235192)
Supplement: Supplementary file 1 [file polymers-14-05192-s001.zip]

Archive with 1 entries (1 files):
- polymers-1990608-supplementary.pdf
